# Supplementary material for: Analysis of Home-Based Rehabilitation Awareness, Needs and Preferred Components of Elderly Patients with Hip Fracture Surgery in South Korea
Source: Int J Environ Res Public Health. 2021 Jul 18;18(14):7632. doi: 10.3390/ijerph18147632 (PMC8306015; doi:10.3390/ijerph18147632)
Supplement: Supplementary file 1 [file ijerph-18-07632-s001.zip]

Archive with 1 entries (1 files):
- ijerph-1263687-SI.pdf
